# Supplementary material for: Type 2 Diabetic Mellitus Is a Risk Factor for Nasopharyngeal Carcinoma: A 1:2 Matched Case–Control Study
Source: PLoS One. 2016 Oct 19;11(10):e0165131. doi: 10.1371/journal.pone.0165131 (PMC5070777; doi:10.1371/journal.pone.0165131)
Supplement: S2 File — (ZIP) [file pone.0165131.s002.zip]

Archive with 5 entries (4 files):
- number from IRB.pdf
- __MACOSX/
- __MACOSX/._number from IRB.pdf
- Σ╝aτÉåμë╣Σ╗╢.jpg
- __MACOSX/._Σ╝aτÉåμë╣Σ╗╢.jpg
